# Supplementary material for: Benzenesulfonamides Incorporating Hydantoin Moieties Effectively Inhibit Eukaryoticand Human Carbonic Anhydrases
Source: Int J Mol Sci. 2022 Nov 15;23(22):14115. doi: 10.3390/ijms232214115 (PMC9696710; doi:10.3390/ijms232214115)
Supplement: Supplementary file 1 [file ijms-23-14115-s001.zip]

Archive with 1 entries (1 files):
- ijms-2008068-supplementary.pdf
